# Supplementary material for: Oral microbial taxa associated with risk for SARS-CoV-2 infection
Source: Front Oral Health. 2022 Sep 2;3:886341. doi: 10.3389/froh.2022.886341 (PMC9478458; doi:10.3389/froh.2022.886341)
Supplement: Supplementary file 1 [file Table_1.XLSX]

## Sheet: Supp. Table One
feature	metadata	value	coef	stderr	N	N.not.0	pval	qval		Supplemental Table 1 Examination of association of oral status with COVID status and that of tobacco usage, age and number of medications uisng MaAsLin2.
g__Veillonellaceae_.G.1..__	Tobacco_Status	Yes	1.41329	0.214832	105	12	4.74995e-11	3.07797e-08
g__Schaalia.s__cardiffensis	Covid_Status	Yes	1.78128	0.294251	105	11	1.41636e-09	4.58901e-07
g__Lactobacillus.s__fermentum	Age	Age	3.22526	0.596821	105	15	6.51475e-08	1.40719e-05
g__Lactobacillus.s__fermentum	Tobacco_Status	Yes	4.46927	1.00415	105	15	8.55573e-06	0.00110882
f__Bradyrhizobiaceae.__.__	Tobacco_Status	Yes	2.66405	0.592403	105	33	6.89119e-06	0.00110882
g__Leptotrichia.s__wadei	Med_Count	Med_Count	0.507159	0.125098	105	38	5.03279e-05	0.00543541
g__Streptococcus.__	Tobacco_Status	Yes	0.83115	0.217294	105	105	0.000130769	0.00891169
g__Ottowia.s__sp._HMT_894	Age	Age	-0.59561	0.156222	105	23	0.000137526	0.00891169
g__Veillonellaceae_.G.1..__	Covid_Status	Yes	0.819845	0.214792	105	12	0.000135124	0.00891169
s__bacterium_HMT_511	Covid_Status	Yes	1.40764	0.364456	105	11	0.000112323	0.00891169
g__Treponema.s__sp._HMT_262	Covid_Status	Yes	-2.01567	0.540264	105	14	0.000190792	0.0112394
g__Rothia.s__mucilaginosa	Tobacco_Status	Yes	1.16256	0.319679	105	104	0.000276207	0.0137679
g__Bergeyella.__	Covid_Status	Yes	0.876493	0.240179	105	20	0.000262928	0.0137679
g__Neisseria.s__oralis	Med_Count	Med_Count	0.892714	0.262966	105	36	0.000686818	0.0317899
g__Alloprevotella.s__sp._HMT_914	Tobacco_Status	Yes	-2.00101	0.602222	105	18	0.000891451	0.0385107
g__Leptotrichia.s__wadei	Age	Age	0.339537	0.107186	105	38	0.00153624	0.0585579
g__Campylobacter.s__gracilis	Age	Age	-0.303077	0.0951647	105	72	0.00144871	0.0585579
g__Leptotrichia.s__wadei	Covid_Status	Yes	0.901059	0.288824	105	38	0.00181004	0.0617319
g__Anaeroglobus.s__geminatus	Med_Count	Med_Count	0.744454	0.237688	105	25	0.00173583	0.0617319
g__Schaalia.s__cardiffensis	Tobacco_Status	Yes	-0.736611	0.237392	105	11	0.00191618	0.0620841
g__Peptostreptococcaceae_.XI..G.4..__	Tobacco_Status	Yes	1.14566	0.376794	105	22	0.00236152	0.0695574
g__Actinomyces.s__sp._HMT_897	Med_Count	Med_Count	-1.93653	0.634309	105	11	0.00226584	0.0695574
g__Parvimonas.__	Tobacco_Status	Yes	0.813173	0.285451	105	91	0.0043894	0.114371
s__.Eubacterium._brachy	Tobacco_Status	Yes	0.609484	0.214723	105	61	0.00453313	0.114371
g__Porphyromonas.s__endodontalis	Tobacco_Status	Yes	0.873683	0.309545	105	61	0.00476547	0.114371
g__Absconditabacteria_.SR1._.G.1..__	Age	Age	0.572424	0.202515	105	37	0.0047048	0.114371
g__Saccharibacteria_.TM7._.G.3..s__bacterium_HMT_351	Age	Age	0.282299	0.0995949	105	69	0.00459013	0.114371
g__Streptococcus.__	Med_Count	Med_Count	0.240582	0.0867998	105	105	0.00557667	0.119265
g__Atopobium.__	Age	Age	0.270862	0.0982907	105	100	0.0058563	0.119265
o__Rhizobiales.__.__.__	Tobacco_Status	Yes	2.20411	0.801152	105	64	0.00593826	0.119265
g__Leptotrichia.s__sp._HMT_498	Age	Age	0.613783	0.221197	105	17	0.00552318	0.119265
g__Prevotella.s__maculosa	Age	Age	0.418305	0.152456	105	36	0.00607369	0.119265
g__Arachnia.s__rubra	Age	Age	-0.454582	0.163088	105	18	0.00531423	0.119265
g__Lachnospiraceae_.G.2..s__bacterium_HMT_096	Med_Count	Med_Count	-0.256746	0.0968214	105	44	0.00800753	0.152614
g__Tannerella.s__forsythia	Med_Count	Med_Count	-0.802572	0.311951	105	54	0.0100893	0.174991
g__Prevotella.s__sp._HMT_309	Med_Count	Med_Count	-0.496128	0.193075	105	39	0.0101814	0.174991
g__Variovorax.s__paradoxus	Med_Count	Med_Count	0.86102	0.335435	105	23	0.0102618	0.174991
g__Oribacterium.s__sp._HMT_078	Tobacco_Status	Yes	-0.857754	0.331415	105	15	0.0096492	0.174991
g__Absconditabacteria_.SR1._.G.1..__	Med_Count	Med_Count	-0.520751	0.204023	105	37	0.010698	0.177752
g__Fretibacterium.s__fastidiosum	Med_Count	Med_Count	-0.344617	0.136146	105	28	0.0113664	0.178013
g__Mitsuokella.s__sp._HMT_521	Age	Age	0.49708	0.196171	105	12	0.0112796	0.178013
g__Prevotella.s__micans	Age	Age	-0.68661	0.27182	105	17	0.0115379	0.178013
g__Prevotella.s__nanceiensis	Covid_Status	Yes	0.766357	0.309102	105	80	0.013164	0.188409
g__Neisseria.s__elongata	Covid_Status	Yes	-0.788134	0.316012	105	54	0.0126312	0.188409
g__Neisseria.s__bacilliformis	Med_Count	Med_Count	-1.30737	0.528523	105	18	0.0133747	0.188409
g__Ralstonia.s__sp._HMT_406	Covid_Status	Yes	-1.3274	0.533429	105	14	0.0128311	0.188409
g__Porphyromonas.s__endodontalis	Med_Count	Med_Count	-0.354528	0.146021	105	61	0.0151853	0.209363
g__Corynebacterium.s__durum	Med_Count	Med_Count	-0.549546	0.228133	105	41	0.0160011	0.216015
g__Peptostreptococcus.s__stomatis	Med_Count	Med_Count	0.240629	0.101147	105	78	0.0173594	0.219284
f__Bradyrhizobiaceae.__.__	Covid_Status	Yes	-1.74265	0.73406	105	33	0.0175969	0.219284
g__Capnocytophaga.s__leadbetteri	Tobacco_Status	Yes	-0.807911	0.338584	105	71	0.0170261	0.219284
g__Anaeroglobus.s__geminatus	Tobacco_Status	Yes	0.772417	0.323144	105	25	0.0168337	0.219284
g__Streptococcus.s__constellatus	Med_Count	Med_Count	-0.633371	0.26854	105	22	0.0183455	0.224299
g__Catonella.s__morbi	Covid_Status	Yes	-0.499101	0.213147	105	78	0.0192024	0.229117
g__Fretibacterium.__	Med_Count	Med_Count	-0.330247	0.141321	105	22	0.0194467	0.229117
g__Delftia.s__acidovorans	Tobacco_Status	Yes	1.64757	0.709352	105	24	0.0201988	0.23373
g__Treponema.s__maltophilum	Covid_Status	Yes	0.668522	0.288893	105	22	0.0206632	0.234908
g__Selenomonas.s__noxia	Age	Age	0.324253	0.140643	105	24	0.0211383	0.236166
g__Leptotrichia.__	Med_Count	Med_Count	-0.173974	0.0765247	105	99	0.0229996	0.244324
g__Veillonella.s__sp._HMT_917	Age	Age	1.04372	0.458016	105	17	0.0226804	0.244324
g__Streptococcus.s__constellatus	Tobacco_Status	Yes	0.721837	0.316785	105	22	0.022689	0.244324
nomycetaceae.g__Actinomyces.__	Med_Count	Med_Count	-0.207363	0.0916105	105	91	0.0236035	0.246695
X_Haemophilus.s__parainfluenzae	Age	Age	-0.263032	0.117507	105	65	0.0251926	0.259123
M7._.G.5..s__bacterium_HMT_356	Med_Count	Med_Count	-0.376898	0.169704	105	36	0.0263568	0.262757
F.1..G.1..s__bacterium_HMT_093	Age	Age	-0.506413	0.227581	105	16	0.0260678	0.262757
ostreptococcaceae_.XI..G.6..__	Med_Count	Med_Count	-0.341611	0.155115	105	27	0.0276437	0.26736
g__Delftia.s__acidovorans	Age	Age	0.603223	0.273411	105	24	0.027364	0.26736
X__Desulfobulbus.s__sp._HMT_041	Age	Age	0.849647	0.38938	105	20	0.0291059	0.277362
g__Treponema.s__sp._HMT_262	Tobacco_Status	Yes	0.93316	0.431333	105	14	0.0305081	0.286511
X.g__Peptococcus.s__sp._HMT_167	Med_Count	Med_Count	0.698784	0.324538	105	23	0.0313059	0.289804
g__Neisseria.s__elongata	Med_Count	Med_Count	0.318007	0.150677	105	54	0.0348133	0.302083
X__Neisseriaceae.g__Kingella.__	Med_Count	Med_Count	0.271124	0.128015	105	59	0.0341831	0.302083
ae.g__Mycoplasma.s__salivarium	Covid_Status	Yes	-1.09968	0.519459	105	24	0.0342614	0.302083
g__Ottowia.s__sp._HMT_894	Tobacco_Status	Yes	-1.09711	0.521569	105	23	0.0354231	0.302083
X.g__Veillonella.s__sp._HMT_780	Age	Age	-0.309043	0.146924	105	17	0.0354295	0.302083
g__Peptidiphaga.s__gingivicola	Med_Count	Med_Count	0.733408	0.344521	105	13	0.0332729	0.302083
g__Veillonellaceae_.G.1..__	Med_Count	Med_Count	0.41071	0.196008	105	12	0.0361379	0.304122
ceae.g__Prevotella.s__baroniae	Med_Count	Med_Count	-0.221775	0.106204	105	25	0.0367799	0.305556
ae.g__Porphyromonas.s__pasteri	Tobacco_Status	Yes	-0.688617	0.331616	105	94	0.037843	0.310409
g__Prevotella.s__nanceiensis	Tobacco_Status	Yes	-0.663807	0.321862	105	80	0.0391697	0.317275
X_Neisseriaceae.g__Neisseria.__	Age	Age	0.228449	0.111811	105	93	0.0410363	0.321447
eae_.XIV..g__Stomatobaculum.__	Covid_Status	Yes	0.5061	0.246981	105	101	0.040448	0.321447
g__Actinomyces.s__sp._HMT_897	Covid_Status	Yes	1.57159	0.769712	105	11	0.041173	0.321447
ceae.g__Veillonella.s__atypica	Age	Age	0.190362	0.095695	105	97	0.046673	0.351454
aceae.g__Prevotella.s__salivae	Age	Age	0.157192	0.0792434	105	98	0.0472936	0.351454
eae_.XIV..g__Stomatobaculum.__	Tobacco_Status	Yes	-0.459245	0.235314	105	101	0.0509826	0.351454
g__Catonella.s__morbi	Med_Count	Med_Count	-0.17382	0.0871805	105	78	0.0461752	0.351454
e.g__Bergeyella.s__sp._HMT_206	Covid_Status	Yes	1.79667	0.919874	105	13	0.0508001	0.351454
les_.G.2..s__bacterium_HMT_274	Covid_Status	Yes	-1.04172	0.529756	105	59	0.0492511	0.351454
les_.G.2..s__bacterium_HMT_274	Med_Count	Med_Count	-0.482466	0.246283	105	59	0.050114	0.351454
e.g__Dialister.s__pneumosintes	Tobacco_Status	Yes	0.412972	0.209268	105	42	0.0484493	0.351454
g__Oribacterium.s__sp._HMT_078	Age	Age	-0.225197	0.114665	105	15	0.0495349	0.351454
X__Desulfobulbus.s__sp._HMT_041	Med_Count	Med_Count	-1.15773	0.590475	105	20	0.0499172	0.351454
g__Mitsuokella.s__sp._HMT_521	Med_Count	Med_Count	-0.443187	0.226975	105	12	0.0508691	0.351454
laceae.g__Prevotella.s__buccae	Covid_Status	Yes	0.712468	0.368553	105	16	0.0532181	0.363003
ceae.g__Alloprevotella.s__rava	Covid_Status	Yes	0.954713	0.495186	105	47	0.0538564	0.363531
g__Actinomyces.s__graevenitzii	Age	Age	0.213312	0.111505	105	95	0.0557455	0.370083
ae.g__Mycoplasma.s__salivarium	Med_Count	Med_Count	0.645928	0.337957	105	24	0.0559693	0.370083
X_Alloprevotella.s__sp._HMT_473	Age	Age	0.52299	0.274548	105	25	0.0567912	0.371724
monadaceae.g__Porphyromonas.__	Covid_Status	Yes	-0.601104	0.317558	105	67	0.058372	0.378251
oplasmataceae.g__Mycoplasma.__	Age	Age	-0.797355	0.422499	105	26	0.0591284	0.379358
g__Prevotella.s__maculosa	Tobacco_Status	Yes	0.689024	0.367311	105	36	0.0606741	0.385459
s.f__Gemellaceae.g__Gemella.__	Tobacco_Status	Yes	-0.38036	0.204877	105	104	0.0633785	0.395106
e.g__Prevotella.s__pleuritidis	Age	Age	-0.327759	0.176566	105	37	0.0634121	0.395106
ceae.g__Gemella.s__morbillorum	Tobacco_Status	Yes	-0.489235	0.264568	105	50	0.0644318	0.397636
XIV..g__Lachnoanaerobaculum.__	Tobacco_Status	Yes	-0.375523	0.204684	105	98	0.0665577	0.398287
s__.Eubacterium._brachy	Covid_Status	Yes	-0.441086	0.242678	105	61	0.0691289	0.398287
g__Peptosostreptococcaceae_.XI..G.1..__	Med_Count	Med_Count	0.225405	0.12313	105	66	0.0671557	0.398287
e_.XI..g__Filifactor.s__alocis	Med_Count	Med_Count	-0.331205	0.180331	105	40	0.0662616	0.398287
yromonadaceae.g__Tannerella.__	Tobacco_Status	Yes	-0.602621	0.332414	105	54	0.0698527	0.398287
ceae.g__Arachnia.s__propionica	Tobacco_Status	Yes	-0.667499	0.367733	105	40	0.0694974	0.398287
g__Oribacterium.s__sp._HMT_078	Med_Count	Med_Count	-0.257649	0.142232	105	15	0.070069	0.398287
X__Leptotrichia.s__goodfellowii	Tobacco_Status	Yes	-0.949727	0.517768	105	25	0.0666137	0.398287
g__Ralstonia.s__sp._HMT_406	Age	Age	-0.630092	0.345215	105	14	0.0679683	0.398287
laceae.g__Prevotella.s__buccae	Med_Count	Med_Count	0.355946	0.197039	105	16	0.0708442	0.399192
laceae.g__Prevotella.s__buccae	Tobacco_Status	Yes	0.54808	0.304444	105	16	0.0718193	0.401197
ingnae_.Not_Validly_Published.	Med_Count	Med_Count	0.127068	0.0707627	105	78	0.0725433	0.401778
ae.g__Prevotella.s__nigrescens	Tobacco_Status	Yes	0.424508	0.237595	105	72	0.0739877	0.406306
ceae.g__Veillonella.s__parvula	Age	Age	-0.209111	0.117708	105	72	0.075648	0.40876
g__Leptotrichia.s__sp._HMT_221	Covid_Status	Yes	-0.813551	0.45819	105	59	0.075803	0.40876
X.g__Veillonella.s__sp._HMT_780	Covid_Status	Yes	-1.00636	0.567793	105	17	0.0763272	0.40876
g__Peptidiphaga.s__gingivicola	Tobacco_Status	Yes	0.794814	0.449992	105	13	0.0773477	0.410831
ae.g__Abiotrophia.s__defectiva	Age	Age	0.293418	0.166554	105	46	0.0781198	0.41124
g__Streptococcus.s__constellatus	Covid_Status	Yes	-0.727348	0.413662	105	22	0.0786941	0.41124
g__Saccharibacteria_.TM7._.G.3..s__bacterium_HMT_351	Med_Count	Med_Count	-0.195696	0.112336	105	69	0.0814973	0.414842
X_Streptococcus.s__thermophilus	Age	Age	0.257799	0.148472	105	18	0.0825024	0.414842
g__Capnocytophaga.s__granulosa	Med_Count	Med_Count	0.686645	0.394938	105	15	0.0821021	0.414842
e.g__Prevotella.s__sp._HMT_315	Tobacco_Status	Yes	-0.555079	0.319767	105	26	0.0825843	0.414842
s__bacterium_HMT_511	Med_Count	Med_Count	-0.787911	0.451028	105	11	0.0806504	0.414842
g__Tannerella.s__forsythia	Tobacco_Status	Yes	0.66253	0.38348	105	54	0.0840458	0.415738
eae_.G.1..s__bacterium_HMT_075	Covid_Status	Yes	-0.981951	0.567998	105	57	0.0838463	0.415738
rococcaceae.g__Rothia.s__aeria	Covid_Status	Yes	0.585572	0.350044	105	69	0.0943563	0.43077
g__Leptotrichia.s__wadei	Tobacco_Status	Yes	-0.418278	0.24793	105	38	0.0915875	0.43077
M7._.G.6..s__bacterium_HMT_870	Age	Age	0.269616	0.160555	105	63	0.0930973	0.43077
g__Kingella.s__oralis	Age	Age	-0.160566	0.0953325	105	62	0.0921284	0.43077
g__Kingella.s__oralis	Med_Count	Med_Count	-0.170723	0.102482	105	62	0.0957377	0.43077
tellaceae.g__Alloprevotella.__	Covid_Status	Yes	0.751312	0.448656	105	33	0.0940164	0.43077
g__Absconditabacteria_.SR1._.G.1..__	Covid_Status	Yes	-0.819255	0.494718	105	37	0.0977209	0.43077
acteraceae.g__Campylobacter.__	Age	Age	-0.190773	0.111875	105	60	0.0881502	0.43077
g__Variovorax.s__paradoxus	Age	Age	-0.506774	0.305687	105	23	0.0973534	0.43077
ceae.g__Alloprevotella.s__rava	Med_Count	Med_Count	-0.242454	0.144809	105	47	0.0940723	0.43077
e.g__Prevotella.s__sp._HMT_305	Age	Age	0.172581	0.10376	105	47	0.0962581	0.43077
ae.g__Selenomonas.s__sputigena	Age	Age	0.230768	0.136346	105	38	0.0905467	0.43077
eae.g__Treponema.s__socranskii	Tobacco_Status	Yes	0.402952	0.242388	105	43	0.0964275	0.43077
g__Selenomonas.s__noxia	Med_Count	Med_Count	-0.246623	0.146559	105	24	0.0924215	0.43077
g__Schaalia.s__cardiffensis	Med_Count	Med_Count	-0.443084	0.266104	105	11	0.0958965	0.43077
tes_.G.3..s__bacterium_HMT_365	Covid_Status	Yes	-0.561264	0.332209	105	19	0.0911251	0.43077
X_Alloprevotella.s__sp._HMT_308	Med_Count	Med_Count	0.209311	0.127531	105	84	0.100744	0.441094
g__Fretibacterium.__	Age	Age	0.282854	0.173045	105	22	0.102139	0.444204
ceae.g__Veillonella.s__atypica	Tobacco_Status	Yes	0.417733	0.257059	105	97	0.104153	0.44994
X__Prevotella.s__saccharolytica	Covid_Status	Yes	-1.02721	0.634359	105	18	0.105385	0.452246
aceae_.XI..g__Mogibacterium.__	Age	Age	0.127854	0.0796266	105	100	0.108348	0.458606
e.g__Prevotella.s__sp._HMT_304	Med_Count	Med_Count	-0.482865	0.300979	105	16	0.108644	0.458606
X.g__Veillonella.s__sp._HMT_780	Tobacco_Status	Yes	0.757175	0.472422	105	17	0.10899	0.458606
g__Arachnia.s__rubra	Med_Count	Med_Count	0.390791	0.244822	105	18	0.110438	0.461031
eae_.G.8..s__bacterium_HMT_500	Age	Age	-0.367711	0.230719	105	18	0.110989	0.461031
aceae_.XIV..g__Oribacterium.__	Covid_Status	Yes	0.349877	0.220664	105	101	0.112839	0.462781
e.g__Bergeyella.s__sp._HMT_322	Tobacco_Status	Yes	-0.406732	0.25612	105	97	0.112275	0.462781
g__Parvimonas.__	Age	Age	0.170272	0.108076	105	91	0.115145	0.46927
X__Prevotella.s__saccharolytica	Age	Age	-0.334959	0.213074	105	18	0.115943	0.469571
eae_.G.8..s__bacterium_HMT_500	Tobacco_Status	Yes	1.09852	0.700581	105	18	0.11688	0.470422
g__Peptosostreptococcaceae_.XI..G.1..__	Tobacco_Status	Yes	-0.510536	0.326762	105	66	0.118191	0.472766
ceae.g__Treponema.s__denticola	Med_Count	Med_Count	-0.38268	0.245978	105	18	0.119767	0.47613
eae_.G.1..s__bacterium_HMT_075	Tobacco_Status	Yes	-0.710403	0.463792	105	57	0.12559	0.477757
pirochaetaceae.g__Treponema.__	Covid_Status	Yes	-0.548095	0.353459	105	60	0.120982	0.477757
g__Oribacterium.s__sp._HMT_078	Covid_Status	Yes	0.638545	0.415572	105	15	0.124405	0.477757
g__Fretibacterium.s__fastidiosum	Covid_Status	Yes	-0.341513	0.223245	105	28	0.126075	0.477757
e.g__Prevotella.s__sp._HMT_526	Age	Age	-0.26908	0.174202	105	19	0.122432	0.477757
X.g__Veillonella.s__sp._HMT_780	Med_Count	Med_Count	0.189404	0.122727	105	17	0.122759	0.477757
e.g__Prevotella.s__sp._HMT_300	Covid_Status	Yes	-0.90537	0.589522	105	20	0.124595	0.477757
g__Veillonellaceae_.G.1..__	Age	Age	0.166191	0.108222	105	12	0.124624	0.477757
g__Peptidiphaga.s__sp._HMT_183	Age	Age	-0.394486	0.258658	105	14	0.127228	0.479323
g__Ralstonia.s__sp._HMT_406	Tobacco_Status	Yes	-0.95762	0.629706	105	14	0.128325	0.480661
g__Peptosostreptococcaceae_.XI..G.1..__	Covid_Status	Yes	0.516392	0.340283	105	66	0.129131	0.480901
X.g__Actinomyces.s__sp._HMT_414	Tobacco_Status	Yes	-8.39635	5.54485	105	13	0.129959	0.481221
e.g__Campylobacter.s__concisus	Med_Count	Med_Count	-0.117474	0.0779365	105	104	0.131734	0.484068
g__Campylobacter.s__gracilis	Tobacco_Status	Yes	-0.386438	0.258696	105	72	0.13523	0.484068
X_Alloprevotella.s__sp._HMT_473	Tobacco_Status	Yes	1.29407	0.869565	105	25	0.136704	0.484068
ostreptococcaceae_.XI..G.6..__	Tobacco_Status	Yes	0.602843	0.401571	105	27	0.133301	0.484068
X_Capnocytophaga.s__sp._HMT_332	Age	Age	0.471207	0.31561	105	19	0.135436	0.484068
g__Butyrivibrio.s__sp._HMT_455	Med_Count	Med_Count	-0.217843	0.145579	105	12	0.134551	0.484068
eae.g__Actinomyces.s__israelii	Age	Age	0.102628	0.0686566	105	15	0.134965	0.484068
g__Bergeyella.__	Age	Age	-0.159722	0.107253	105	20	0.136433	0.484068
M7._.G.6..s__bacterium_HMT_870	Covid_Status	Yes	0.671843	0.458298	105	63	0.142662	0.486042
g__Neisseria.s__oralis	Age	Age	0.233184	0.157852	105	36	0.139614	0.486042
X_Alloprevotella.s__sp._HMT_473	Covid_Status	Yes	-1.32465	0.898269	105	25	0.140302	0.486042
pirochaetaceae.g__Treponema.__	Age	Age	-0.253229	0.172435	105	60	0.141955	0.486042
X.g__Actinomyces.s__sp._HMT_414	Age	Age	-0.251799	0.170109	105	13	0.138814	0.486042
laceae.g__Prevotella.s__oralis	Med_Count	Med_Count	-0.744766	0.508371	105	16	0.142919	0.486042
e.g__Prevotella.s__sp._HMT_315	Covid_Status	Yes	0.421575	0.28801	105	26	0.143262	0.486042
g__Bergeyella.__	Med_Count	Med_Count	-0.398467	0.269859	105	20	0.13979	0.486042
g__Leptotrichia.s__sp._HMT_221	Med_Count	Med_Count	-0.293479	0.204124	105	59	0.150505	0.492649
eae.g__Solobacterium.s__moorei	Covid_Status	Yes	-0.332965	0.230767	105	97	0.149059	0.492649
Corynebacterium.s__matruchotii	Tobacco_Status	Yes	-0.40045	0.278544	105	79	0.150532	0.492649
g__Actinomyces.s__massiliensis	Tobacco_Status	Yes	-0.812703	0.565067	105	17	0.150366	0.492649
eae_.G.3..s__bacterium_HMT_100	Med_Count	Med_Count	-0.262683	0.181701	105	30	0.148266	0.492649
e.g__Prevotella.s__sp._HMT_300	Med_Count	Med_Count	-0.562159	0.389946	105	20	0.149407	0.492649
ostreptococcaceae_.XI..G.7..__	Covid_Status	Yes	-1.05544	0.72641	105	18	0.146235	0.492649
accharibacteria_.TM7._.G.1..__	Age	Age	0.129912	0.0915211	105	91	0.155761	0.49967
X_Streptococcus.s__thermophilus	Covid_Status	Yes	-0.601834	0.42252	105	18	0.154333	0.49967
ceae.g__Prevotella.s__dentalis	Covid_Status	Yes	1.20529	0.84623	105	19	0.154359	0.49967
eae.g__Actinomyces.s__israelii	Covid_Status	Yes	-0.249456	0.175553	105	15	0.155324	0.49967
e_.XI..g__Filifactor.s__alocis	Tobacco_Status	Yes	0.484085	0.342907	105	40	0.158036	0.504471
g__Peptosostreptococcaceae_.XI..G.1..__	Age	Age	0.149724	0.106283	105	66	0.158916	0.504793
g__Leptotrichia.s__sp._HMT_221	Age	Age	-0.263707	0.18828	105	59	0.16133	0.505032
g__Porphyromonas.s__gingivalis	Med_Count	Med_Count	-0.501442	0.358854	105	42	0.16231	0.505032
g__Neisseria.s__bacilliformis	Age	Age	-0.554754	0.396193	105	18	0.16145	0.505032
X.g__Peptococcus.s__sp._HMT_167	Age	Age	-0.300406	0.215279	105	23	0.162888	0.505032
eae_.G.1..s__bacterium_HMT_272	Tobacco_Status	Yes	0.685929	0.489671	105	20	0.161275	0.505032
ingnae_.Not_Validly_Published.	Tobacco_Status	Yes	-0.267242	0.192	105	78	0.163957	0.505924
revotellaceae.g__Prevotella.__	Age	Age	0.126053	0.0908331	105	104	0.165214	0.507386
e.g__Bergeyella.s__sp._HMT_322	Covid_Status	Yes	0.379467	0.276018	105	97	0.169196	0.510119
teriaceae.g__Capnocytophaga.__	Covid_Status	Yes	-0.4202	0.305476	105	102	0.168959	0.510119
rococcaceae.g__Rothia.s__aeria	Tobacco_Status	Yes	-0.580327	0.422176	105	69	0.169252	0.510119
g__Bergeyella.__	Tobacco_Status	Yes	-0.41149	0.298976	105	20	0.168719	0.510119
X__Leptotrichia.s__goodfellowii	Med_Count	Med_Count	0.361457	0.264514	105	25	0.171784	0.515353
e.g__Prevotella.s__sp._HMT_305	Med_Count	Med_Count	-0.176901	0.130329	105	47	0.174671	0.52119
laceae.g__Prevotella.s__oralis	Covid_Status	Yes	1.03749	0.765536	105	16	0.175338	0.52119
g__Lachnospiraceae_.G.2..s__bacterium_HMT_096	Tobacco_Status	Yes	-0.427693	0.318288	105	44	0.179036	0.522591
g__Catonella.s__morbi	Tobacco_Status	Yes	0.30494	0.226813	105	78	0.178801	0.522591
ae.g__Abiotrophia.s__defectiva	Tobacco_Status	Yes	-0.588098	0.43683	105	46	0.17821	0.522591
g__Capnocytophaga.s__granulosa	Tobacco_Status	Yes	-0.604699	0.449095	105	15	0.178147	0.522591
g__Rothia.s__mucilaginosa	Med_Count	Med_Count	0.173104	0.13232	105	104	0.190798	0.542849
ceae.g__Lautropia.s__mirabilis	Tobacco_Status	Yes	-0.561563	0.429353	105	71	0.190898	0.542849
eae_.XIV..g__Stomatobaculum.__	Age	Age	0.123753	0.0940905	105	101	0.188424	0.542849
laceae.g__Dialister.s__invisus	Med_Count	Med_Count	-0.1425	0.109595	105	73	0.193516	0.542849
g__Veillonella.s__sp._HMT_917	Tobacco_Status	Yes	1.33056	1.01878	105	17	0.191542	0.542849
e.g__Granulicatella.s__elegans	Age	Age	0.237886	0.182561	105	21	0.192557	0.542849
eae_.G.3..s__bacterium_HMT_100	Tobacco_Status	Yes	-0.631532	0.480886	105	30	0.189093	0.542849
X__Leptotrichia.s__goodfellowii	Covid_Status	Yes	-0.64794	0.497746	105	25	0.193002	0.542849
F.1..G.1..s__bacterium_HMT_093	Tobacco_Status	Yes	0.430645	0.32798	105	16	0.189176	0.542849
e.g__Prevotella.s__sp._HMT_304	Covid_Status	Yes	-0.805756	0.624231	105	16	0.196774	0.54961
X_Alloprevotella.s__sp._HMT_308	Covid_Status	Yes	0.427111	0.331917	105	84	0.198164	0.551116
aceae.g__Bulleidia.s__extructa	Covid_Status	Yes	-0.529827	0.413615	105	11	0.200205	0.55335
eae_.G.1..s__bacterium_HMT_272	Age	Age	0.234098	0.182942	105	20	0.200675	0.55335
g__Mitsuokella.s__sp._HMT_521	Covid_Status	Yes	0.884535	0.693301	105	12	0.202015	0.554685
ceae.g__Lautropia.s__mirabilis	Med_Count	Med_Count	0.249469	0.197278	105	71	0.206029	0.563321
X.g__Actinomyces.s__sp._HMT_414	Med_Count	Med_Count	0.530829	0.421424	105	13	0.20781	0.563623
eae_.G.8..s__bacterium_HMT_500	Med_Count	Med_Count	-0.693851	0.55093	105	18	0.207879	0.563623
eae_.G.3..s__bacterium_HMT_100	Covid_Status	Yes	-0.621171	0.494797	105	30	0.209332	0.565197
laceae.g__Prevotella.s__oralis	Age	Age	0.462811	0.370156	105	16	0.211185	0.567834
udoramibacter.s__alactolyticus	Covid_Status	Yes	-0.756418	0.607544	105	15	0.213116	0.56831
F.1..G.1..s__bacterium_HMT_093	Covid_Status	Yes	-0.41419	0.332481	105	16	0.212854	0.56831
nomonadaceae.g__Selenomonas.__	Covid_Status	Yes	0.375325	0.302531	105	86	0.214748	0.570314
aceae_.XIV..g__Oribacterium.__	Tobacco_Status	Yes	-0.264274	0.214853	105	101	0.218689	0.576059
X.g__Alloprevotella.s__tannerae	Age	Age	0.161318	0.131129	105	73	0.218613	0.576059
g__Fretibacterium.s__fastidiosum	Age	Age	-0.0977775	0.0803117	105	28	0.223424	0.586149
g__Streptococcus.__	Age	Age	0.0916334	0.0759994	105	105	0.227929	0.586875
ceae.g__Veillonella.s__atypica	Covid_Status	Yes	-0.340266	0.281007	105	97	0.225941	0.586875
g__Campylobacter.s__gracilis	Med_Count	Med_Count	-0.155382	0.12806	105	72	0.224994	0.586875
g__Tannerella.s__forsythia	Age	Age	0.244635	0.203819	105	54	0.230041	0.586875
pirochaetaceae.g__Treponema.__	Tobacco_Status	Yes	0.385165	0.320447	105	60	0.229378	0.586875
oplasmataceae.g__Mycoplasma.__	Tobacco_Status	Yes	-0.764664	0.636065	105	26	0.229294	0.586875
g__Actinomyces.s__massiliensis	Age	Age	0.167506	0.139033	105	17	0.228283	0.586875
ceae.g__Alloprevotella.s__rava	Age	Age	-0.169269	0.141409	105	47	0.231299	0.587771
ae.g__Selenomonas.s__sputigena	Covid_Status	Yes	0.417502	0.349661	105	38	0.232471	0.588442
g__Peptostreptococcaceae_.XI..G.4..__	Covid_Status	Yes	-0.527541	0.44323	105	22	0.23396	0.589907
eae.g__Actinomyces.s__israelii	Med_Count	Med_Count	-0.196548	0.167497	105	15	0.24062	0.604347
tellaceae.g__Alloprevotella.__	Age	Age	-0.153839	0.133174	105	33	0.24802	0.613422
ostreptococcaceae_.XI..G.6..__	Age	Age	0.252486	0.218237	105	27	0.247298	0.613422
ae.g__Treponema.s__sp._HMT_257	Covid_Status	Yes	-1.64652	1.42439	105	16	0.247703	0.613422
ae.g__Treponema.s__sp._HMT_257	Age	Age	-0.763847	0.661029	105	16	0.247869	0.613422
X__Campylobacter.s__sp._HMT_044	Med_Count	Med_Count	-0.196074	0.170371	105	26	0.249787	0.615444
eae.g__Solobacterium.s__moorei	Med_Count	Med_Count	0.0991535	0.0867352	105	97	0.252966	0.619039
ae.g__Treponema.s__sp._HMT_490	Med_Count	Med_Count	-0.141296	0.123649	105	11	0.253157	0.619039
yromonadaceae.g__Tannerella.__	Covid_Status	Yes	0.393173	0.345781	105	54	0.255514	0.622456
e.g__Prevotella.s__sp._HMT_300	Age	Age	0.272159	0.239971	105	20	0.256739	0.623096
ctinomycetaceae.g__Schaalia.__	Covid_Status	Yes	0.188754	0.167983	105	105	0.261162	0.623933
g__Parvimonas.__	Med_Count	Med_Count	-0.135053	0.120439	105	91	0.262146	0.623933
g__Campylobacter.s__gracilis	Covid_Status	Yes	-0.341449	0.303041	105	72	0.259852	0.623933
g__Prevotella.s__sp._HMT_309	Age	Age	0.139303	0.123851	105	39	0.260689	0.623933
ae.g__Treponema.s__sp._HMT_237	Tobacco_Status	Yes	0.419158	0.375119	105	27	0.263824	0.623933
g__Delftia.s__acidovorans	Med_Count	Med_Count	0.52048	0.465153	105	24	0.263164	0.623933
X__Prevotella.s__saccharolytica	Tobacco_Status	Yes	-0.672602	0.599758	105	18	0.262094	0.623933
ceae.g__Lautropia.s__mirabilis	Covid_Status	Yes	0.493583	0.443076	105	71	0.265283	0.625102
cteriaceae.g__Fusobacterium.__	Covid_Status	Yes	0.194327	0.182345	105	104	0.286554	0.628895
g__Rothia.s__mucilaginosa	Age	Age	0.130749	0.119357	105	104	0.273319	0.628895
eae.g__Solobacterium.s__moorei	Age	Age	-0.0849462	0.0804726	105	97	0.291155	0.628895
ceae.g__Lautropia.s__mirabilis	Age	Age	-0.17547	0.166128	105	71	0.290863	0.628895
Megasphaera.s__micronuciformis	Age	Age	0.118736	0.110981	105	97	0.284673	0.628895
g__Neisseria.s__elongata	Tobacco_Status	Yes	-0.393241	0.368357	105	54	0.285722	0.628895
eae.g__Prevotella.s__denticola	Covid_Status	Yes	0.352641	0.324844	105	66	0.277668	0.628895
g__Saccharibacteria_.TM7._.G.3..s__bacterium_HMT_351	Tobacco_Status	Yes	-0.275242	0.252746	105	69	0.276151	0.628895
Corynebacterium.s__matruchotii	Age	Age	0.121632	0.11451	105	79	0.28815	0.628895
ingnae_.Not_Validly_Published.	Covid_Status	Yes	0.227196	0.214612	105	78	0.289765	0.628895
nomonadaceae.g__Selenomonas.__	Med_Count	Med_Count	-0.110924	0.100119	105	86	0.267895	0.628895
X_Haemophilus.s__parainfluenzae	Med_Count	Med_Count	-0.124691	0.113797	105	65	0.273196	0.628895
M7._.G.5..s__bacterium_HMT_356	Tobacco_Status	Yes	0.309711	0.289619	105	36	0.2849	0.628895
e.g__Dialister.s__pneumosintes	Age	Age	0.119952	0.112495	105	42	0.286292	0.628895
g__Peptidiphaga.s__sp._HMT_183	Covid_Status	Yes	-0.957156	0.902409	105	14	0.288841	0.628895
g__Fretibacterium.s__fastidiosum	Tobacco_Status	Yes	0.173028	0.162919	105	28	0.288213	0.628895
X__Desulfobulbus.s__sp._HMT_041	Tobacco_Status	Yes	0.563215	0.519079	105	20	0.277909	0.628895
ceae.g__Prevotella.s__dentalis	Med_Count	Med_Count	-0.571089	0.52381	105	19	0.275598	0.628895
g__Ottowia.s__sp._HMT_894	Covid_Status	Yes	-0.70052	0.646971	105	23	0.278911	0.628895
udoramibacter.s__alactolyticus	Age	Age	0.215268	0.198976	105	15	0.279307	0.628895
e.g__Porphyromonas.s__catoniae	Age	Age	-0.190897	0.178547	105	15	0.284992	0.628895
e.g__Prevotella.s__sp._HMT_526	Covid_Status	Yes	0.577353	0.545367	105	19	0.289759	0.628895
g__Fretibacterium.__	Tobacco_Status	Yes	0.339757	0.313655	105	22	0.278711	0.628895
aceae.g__Prevotella.s__oulorum	Covid_Status	Yes	-0.603854	0.547358	105	13	0.269934	0.628895
X_Alloprevotella.s__sp._HMT_912	Age	Age	-0.199343	0.183475	105	16	0.277264	0.628895
ae.g__Prevotella.s__intermedia	Tobacco_Status	Yes	0.386063	0.368544	105	36	0.294852	0.630575
ceae.g__Gemella.s__morbillorum	Age	Age	-0.117819	0.11236	105	50	0.294366	0.630575
g__Actinomyces.s__gerencseriae	Covid_Status	Yes	-0.408884	0.389584	105	14	0.29393	0.630575
g__Lactobacillus.s__salivarius	Tobacco_Status	Yes	2.18662	2.09192	105	15	0.2959	0.630734
ceae.g__Veillonella.s__parvula	Med_Count	Med_Count	0.120081	0.116036	105	72	0.300736	0.634779
g__Capnocytophaga.s__leadbetteri	Covid_Status	Yes	-0.378632	0.365376	105	71	0.300071	0.634779
eae_.G.3..s__bacterium_HMT_100	Age	Age	-0.168573	0.162268	105	30	0.298873	0.634779
X.g__Peptococcus.s__sp._HMT_167	Tobacco_Status	Yes	0.347	0.336521	105	23	0.302475	0.636376
g__Actinomyces.s__graevenitzii	Tobacco_Status	Yes	-0.296301	0.289018	105	95	0.305269	0.639386
X.g__Peptococcus.s__sp._HMT_168	Covid_Status	Yes	-0.356882	0.34855	105	31	0.305879	0.639386
g__Prevotella.s__maculosa	Med_Count	Med_Count	0.187572	0.184428	105	36	0.309133	0.64411
teriaceae.g__Capnocytophaga.__	Tobacco_Status	Yes	-0.29388	0.291247	105	102	0.312955	0.649984
g__Capnocytophaga.s__leadbetteri	Age	Age	0.143592	0.142841	105	71	0.314772	0.650659
eae_.G.1..s__bacterium_HMT_272	Covid_Status	Yes	0.469498	0.467541	105	20	0.315289	0.650659
aceae.g__Bulleidia.s__extructa	Tobacco_Status	Yes	0.381006	0.383115	105	11	0.319981	0.654094
ceae.g__Prevotella.s__baroniae	Covid_Status	Yes	0.313737	0.315359	105	25	0.319807	0.654094
ostreptococcaceae_.XI..G.7..__	Tobacco_Status	Yes	-0.580103	0.581141	105	18	0.318176	0.654094
Corynebacterium.s__matruchotii	Med_Count	Med_Count	-0.118582	0.119597	105	79	0.321436	0.655001
ceae.g__Veillonella.s__atypica	Med_Count	Med_Count	0.092179	0.094514	105	97	0.329414	0.660582
g__Porphyromonas.s__gingivalis	Tobacco_Status	Yes	0.654101	0.669546	105	42	0.328603	0.660582
XIV..g__Lachnoanaerobaculum.__	Covid_Status	Yes	0.204256	0.208926	105	98	0.32825	0.660582
yromonadaceae.g__Tannerella.__	Age	Age	-0.121484	0.12433	105	54	0.328514	0.660582
aceae.g__Bulleidia.s__extructa	Med_Count	Med_Count	-0.271122	0.27731	105	11	0.32823	0.660582
g__Peptidiphaga.s__gingivicola	Age	Age	0.203759	0.2093	105	13	0.330291	0.660582
g__Actinomyces.s__massiliensis	Covid_Status	Yes	0.351295	0.364917	105	17	0.335712	0.669358
aceae.g__Prevotella.s__pallens	Tobacco_Status	Yes	-0.234143	0.248271	105	85	0.345633	0.672603
g__Lactobacillus.s__salivarius	Age	Age	1.39827	1.48711	105	15	0.347084	0.672603
g__Lactobacillus.s__fermentum	Med_Count	Med_Count	0.215022	0.22753	105	15	0.344646	0.672603
s__.Eubacterium._brachy	Med_Count	Med_Count	-0.0981015	0.103474	105	61	0.343091	0.672603
o__Rhizobiales.__.__.__	Med_Count	Med_Count	0.333324	0.350153	105	64	0.341129	0.672603
g__Neisseria.s__oralis	Covid_Status	Yes	0.343003	0.36687	105	36	0.349816	0.672603
X.g__Actinomyces.s__sp._HMT_448	Age	Age	-0.132332	0.138534	105	29	0.33946	0.672603
g__Prevotella.s__sp._HMT_309	Covid_Status	Yes	-0.327218	0.351482	105	39	0.351871	0.672603
X__Campylobacter.s__sp._HMT_044	Age	Age	0.158047	0.169677	105	26	0.351619	0.672603
g__Anaeroglobus.s__geminatus	Age	Age	0.145133	0.154517	105	25	0.347594	0.672603
e.g__Prevotella.s__sp._HMT_526	Tobacco_Status	Yes	-0.464979	0.493546	105	19	0.346132	0.672603
laceae.g__Prevotella.s__oralis	Tobacco_Status	Yes	0.512726	0.54775	105	16	0.349243	0.672603
eae_.G.8..s__bacterium_HMT_500	Covid_Status	Yes	-0.77469	0.828262	105	18	0.349623	0.672603
ae.g__Treponema.s__sp._HMT_490	Age	Age	-0.12171	0.129752	105	11	0.348236	0.672603
nomycetaceae.g__Actinomyces.__	Tobacco_Status	Yes	-0.225754	0.243339	105	91	0.353545	0.673815
g__Atopobium.__	Tobacco_Status	Yes	0.236144	0.260257	105	100	0.364223	0.679208
g__Peptostreptococcus.s__stomatis	Tobacco_Status	Yes	-0.242485	0.265855	105	78	0.361719	0.679208
laceae.g__Dialister.s__invisus	Covid_Status	Yes	0.278025	0.3073	105	73	0.365605	0.679208
eae_.G.2..s__bacterium_HMT_085	Age	Age	0.109446	0.11938	105	65	0.359257	0.679208
g__Absconditabacteria_.SR1._.G.1..__	Tobacco_Status	Yes	0.53475	0.585706	105	37	0.361242	0.679208
g__Prevotella.s__sp._HMT_309	Tobacco_Status	Yes	-0.33153	0.36595	105	39	0.364965	0.679208
ceae.g__Gemella.s__morbillorum	Covid_Status	Yes	0.306804	0.339253	105	50	0.365808	0.679208
g__Peptostreptococcaceae_.XI..G.4..__	Med_Count	Med_Count	-0.580576	0.635113	105	22	0.360649	0.679208
G.5..s__.Eubacterium._saphenum	Age	Age	0.251137	0.273103	105	22	0.357798	0.679208
ae.g__Prevotella.s__nigrescens	Age	Age	0.0897049	0.100409	105	72	0.371645	0.687418
X.g__Actinomyces.s__sp._HMT_448	Tobacco_Status	Yes	-0.526385	0.590066	105	29	0.372351	0.687418
revotellaceae.g__Prevotella.__	Tobacco_Status	Yes	0.208848	0.237148	105	104	0.378501	0.689681
e.g__Campylobacter.s__concisus	Age	Age	0.0664208	0.076445	105	104	0.384918	0.689681
acillaceae.g__Lactobacillus.__	Tobacco_Status	Yes	1.1998	1.40689	105	37	0.39377	0.689681
acillaceae.g__Lactobacillus.__	Age	Age	0.251169	0.287704	105	37	0.382658	0.689681
teriaceae.g__Capnocytophaga.__	Med_Count	Med_Count	-0.105613	0.124324	105	102	0.395603	0.689681
e.g__Prevotella.s__pleuritidis	Tobacco_Status	Yes	0.283029	0.328296	105	37	0.388624	0.689681
e_.XI..g__Filifactor.s__alocis	Age	Age	0.164131	0.189162	105	40	0.385571	0.689681
X.g__Actinomyces.s__sp._HMT_448	Covid_Status	Yes	0.513284	0.585506	105	29	0.380677	0.689681
les_.G.2..s__bacterium_HMT_274	Age	Age	-0.154379	0.175412	105	59	0.378807	0.689681
g__Streptococcus.s__constellatus	Age	Age	-0.17686	0.202348	105	22	0.382096	0.689681
acteraceae.g__Campylobacter.__	Covid_Status	Yes	0.284747	0.3247	105	60	0.380511	0.689681
e.g__Prevotella.s__sp._HMT_304	Tobacco_Status	Yes	0.491731	0.575047	105	16	0.392488	0.689681
X__Campylobacter.s__sp._HMT_044	Covid_Status	Yes	-0.417081	0.473477	105	26	0.378377	0.689681
e.g__Dialister.s__pneumosintes	Med_Count	Med_Count	-0.0829106	0.0952155	105	42	0.383881	0.689681
g__Actinomyces.s__gerencseriae	Age	Age	-0.107487	0.124294	105	14	0.387159	0.689681
g__Neisseria.s__bacilliformis	Tobacco_Status	Yes	-0.4342	0.50984	105	18	0.394414	0.689681
g__Peptidiphaga.s__sp._HMT_183	Tobacco_Status	Yes	-0.562056	0.66106	105	14	0.395194	0.689681
g__Capnocytophaga.s__granulosa	Covid_Status	Yes	0.450803	0.527476	105	15	0.392749	0.689681
e.g__Porphyromonas.s__catoniae	Med_Count	Med_Count	0.166852	0.195061	105	15	0.392341	0.689681
g__Prevotella.s__micans	Med_Count	Med_Count	0.50438	0.594146	105	17	0.395928	0.689681
X_Alloprevotella.s__sp._HMT_912	Covid_Status	Yes	-0.703446	0.802726	105	16	0.380855	0.689681
ceae.g__Veillonella.s__parvula	Covid_Status	Yes	-0.294441	0.348622	105	72	0.398343	0.691408
g__Treponema.s__sp._HMT_262	Med_Count	Med_Count	0.322091	0.381935	105	14	0.399054	0.691408
ae.g__Treponema.s__sp._HMT_237	Covid_Status	Yes	0.331042	0.395656	105	27	0.402765	0.695979
ceae.g__Prevotella.s__baroniae	Tobacco_Status	Yes	-0.257828	0.309962	105	25	0.405519	0.698874
X_Capnocytophaga.s__sp._HMT_332	Tobacco_Status	Yes	-0.491879	0.593379	105	19	0.407135	0.699797
ingnae_.Not_Validly_Published.	Age	Age	-0.057194	0.0694931	105	78	0.410499	0.700008
e.g__Granulicatella.s__elegans	Covid_Status	Yes	0.578751	0.701863	105	21	0.409603	0.700008
s__bacterium_HMT_511	Tobacco_Status	Yes	-0.431225	0.522762	105	11	0.409429	0.700008
ae.g__Porphyromonas.s__pasteri	Covid_Status	Yes	0.2761	0.338342	105	94	0.414479	0.704941
X__Prevotella.s__melaninogenica	Age	Age	0.094598	0.116672	105	93	0.417477	0.705881
ctinomycetaceae.g__Schaalia.__	Age	Age	0.049242	0.0609821	105	105	0.419389	0.705881
g__Lachnospiraceae_.G.2..s__bacterium_HMT_096	Covid_Status	Yes	-0.193518	0.239316	105	44	0.418728	0.705881
g__Leptotrichia.s__sp._HMT_498	Med_Count	Med_Count	-0.149245	0.183557	105	17	0.416178	0.705881
aceae_.XIV..g__Oribacterium.__	Age	Age	-0.0595497	0.0740126	105	101	0.421058	0.706853
e.g__Granulicatella.s__elegans	Tobacco_Status	Yes	-0.653585	0.81848	105	21	0.42456	0.709059
g__Prevotella.s__micans	Tobacco_Status	Yes	0.540515	0.675605	105	17	0.423684	0.709059
g__Prevotella.s__nanceiensis	Med_Count	Med_Count	0.0922726	0.116452	105	80	0.42815	0.711145
g__Leptotrichia.s__sp._HMT_498	Tobacco_Status	Yes	-0.38526	0.48493	105	17	0.426925	0.711145
X.g__Peptococcus.s__sp._HMT_168	Tobacco_Status	Yes	0.524374	0.663153	105	31	0.429102	0.711145
g__Arachnia.s__rubra	Tobacco_Status	Yes	-0.719534	0.913346	105	18	0.430814	0.712161
s.f__Gemellaceae.g__Gemella.__	Covid_Status	Yes	0.166315	0.212095	105	104	0.432951	0.713873
acteraceae.g__Campylobacter.__	Med_Count	Med_Count	-0.103579	0.134019	105	60	0.439601	0.720243
g__Actinomyces.s__gerencseriae	Tobacco_Status	Yes	-0.89627	1.15915	105	14	0.439396	0.720243
eae_.G.1..s__bacterium_HMT_272	Med_Count	Med_Count	-0.282796	0.366343	105	20	0.440148	0.720243
eae.g__Streptococcus.s__mutans	Age	Age	-0.113408	0.148162	105	38	0.444012	0.723358
g__Alloprevotella.s__sp._HMT_914	Med_Count	Med_Count	0.111791	0.146136	105	18	0.444285	0.723358
X.g__Peptococcus.s__sp._HMT_167	Covid_Status	Yes	-0.262875	0.344658	105	23	0.445634	0.723737
o__Rhizobiales.__.__.__	Covid_Status	Yes	-0.487522	0.647291	105	64	0.451346	0.731181
M7._.G.6..s__bacterium_HMT_870	Tobacco_Status	Yes	-0.388846	0.518278	105	63	0.453095	0.732184
M7._.G.5..s__bacterium_HMT_356	Age	Age	0.107011	0.142994	105	36	0.454242	0.73221
aceae_.XIV..g__Oribacterium.__	Med_Count	Med_Count	-0.0584305	0.0791249	105	101	0.460235	0.736376
e.g__Bergeyella.s__sp._HMT_206	Med_Count	Med_Count	-0.327969	0.443785	105	13	0.45989	0.736376
g__Actinomyces.s__sp._HMT_897	Tobacco_Status	Yes	-0.420469	0.566525	105	11	0.457973	0.736376
X_Neisseriaceae.g__Neisseria.__	Covid_Status	Yes	-0.215944	0.293912	105	93	0.462507	0.738189
g__Capnocytophaga.s__granulosa	Age	Age	-0.165892	0.227196	105	15	0.465285	0.739952
tes_.G.3..s__bacterium_HMT_365	Age	Age	-0.133799	0.183494	105	19	0.465895	0.739952
g__Prevotella.s__nanceiensis	Age	Age	-0.0890021	0.1226	105	80	0.467865	0.741263
accharibacteria_.TM7._.G.1..__	Med_Count	Med_Count	0.0892449	0.12419	105	91	0.472378	0.744328
ae.g__Abiotrophia.s__defectiva	Covid_Status	Yes	-0.343653	0.480399	105	46	0.474394	0.744328
aceae.g__Bulleidia.s__extructa	Age	Age	0.18579	0.25872	105	11	0.472687	0.744328
tes_.G.3..s__bacterium_HMT_365	Tobacco_Status	Yes	-0.236908	0.330792	105	19	0.473877	0.744328
Megasphaera.s__micronuciformis	Covid_Status	Yes	-0.225457	0.317879	105	97	0.478166	0.745213
s__.Eubacterium._brachy	Age	Age	0.0738605	0.104195	105	61	0.478408	0.745213
eae_.G.1..s__bacterium_HMT_075	Age	Age	-0.126181	0.177589	105	57	0.47738	0.745213
e.g__Granulicatella.s__elegans	Med_Count	Med_Count	0.143749	0.205075	105	21	0.48333	0.749277
e.g__Prevotella.s__sp._HMT_300	Tobacco_Status	Yes	-0.486735	0.692608	105	20	0.482208	0.749277
X__Prevotella.s__saccharolytica	Med_Count	Med_Count	-0.287514	0.411274	105	18	0.484501	0.7493
eae.g__Streptococcus.s__mutans	Covid_Status	Yes	-0.444532	0.64198	105	38	0.488662	0.753935
nomonadaceae.g__Selenomonas.__	Tobacco_Status	Yes	-0.181448	0.268174	105	86	0.498657	0.767529
monadaceae.g__Porphyromonas.__	Tobacco_Status	Yes	-0.198722	0.296613	105	67	0.502877	0.768886
ae.g__Selenomonas.s__sputigena	Tobacco_Status	Yes	0.224021	0.333427	105	38	0.501663	0.768886
eae.g__Treponema.s__socranskii	Covid_Status	Yes	0.18214	0.272003	105	43	0.503098	0.768886
ceae.g__Gemella.s__morbillorum	Med_Count	Med_Count	-0.0706772	0.106785	105	50	0.50806	0.769876
g__Peptidiphaga.s__gingivicola	Covid_Status	Yes	0.442442	0.669069	105	13	0.508433	0.769876
g__Ralstonia.s__sp._HMT_406	Med_Count	Med_Count	0.237418	0.359083	105	14	0.508498	0.769876
aceae.g__Prevotella.s__oulorum	Age	Age	-0.115717	0.173631	105	13	0.505121	0.769876
f__Bradyrhizobiaceae.__.__	Med_Count	Med_Count	-0.112631	0.172091	105	33	0.512798	0.772774
g__Treponema.s__sp._HMT_262	Age	Age	-0.140316	0.213815	105	14	0.511664	0.772774
ae.g__Prevotella.s__nigrescens	Covid_Status	Yes	0.157797	0.243197	105	72	0.516439	0.773879
e_.XI..g__Filifactor.s__alocis	Covid_Status	Yes	-0.237213	0.366139	105	40	0.517064	0.773879
ceae.g__Treponema.s__denticola	Covid_Status	Yes	-0.346515	0.537212	105	18	0.518911	0.773879
g__Peptostreptococcaceae_.XI..G.4..__	Age	Age	-0.168738	0.26197	105	22	0.519502	0.773879
g__Butyrivibrio.s__sp._HMT_455	Age	Age	0.0571276	0.0884967	105	12	0.518581	0.773879
g__Actinomyces.s__graevenitzii	Covid_Status	Yes	-0.194322	0.302654	105	95	0.520835	0.774085
yromonadaceae.g__Tannerella.__	Med_Count	Med_Count	0.110142	0.173195	105	54	0.524813	0.778212
aceae_.XI..g__Mogibacterium.__	Med_Count	Med_Count	0.0579246	0.0920965	105	100	0.529378	0.783189
laceae.g__Dialister.s__invisus	Tobacco_Status	Yes	0.169866	0.272658	105	73	0.533285	0.783603
eae_.G.2..s__bacterium_HMT_085	Tobacco_Status	Yes	-0.188994	0.302738	105	65	0.532443	0.783603
ostreptococcaceae_.XI..G.6..__	Covid_Status	Yes	0.247895	0.39745	105	27	0.532816	0.783603
eae.g__Prevotella.s__denticola	Age	Age	-0.0669906	0.10865	105	66	0.537516	0.788032
eae_.G.1..s__bacterium_HMT_075	Med_Count	Med_Count	-0.176806	0.290165	105	57	0.542305	0.793258
e.g__Dialister.s__pneumosintes	Covid_Status	Yes	0.153491	0.253508	105	42	0.544868	0.795213
e.g__Campylobacter.s__concisus	Tobacco_Status	Yes	-0.126125	0.213994	105	104	0.555604	0.800436
g__Atopobium.__	Covid_Status	Yes	-0.163378	0.274644	105	100	0.551928	0.800436
accharibacteria_.TM7._.G.1..__	Tobacco_Status	Yes	0.145066	0.244136	105	91	0.552377	0.800436
aceae.g__Prevotella.s__pallens	Covid_Status	Yes	-0.161302	0.273855	105	85	0.555859	0.800436
Megasphaera.s__micronuciformis	Med_Count	Med_Count	0.0727942	0.122058	105	97	0.550916	0.800436
g__Actinomyces.s__sp._HMT_897	Age	Age	-0.198873	0.337466	105	11	0.555652	0.800436
cteriaceae.g__Fusobacterium.__	Med_Count	Med_Count	-0.0400189	0.0686468	105	104	0.559915	0.803753
X_Capnocytophaga.s__sp._HMT_332	Med_Count	Med_Count	0.178967	0.307564	105	19	0.560643	0.803753
X__Prevotella.s__melaninogenica	Tobacco_Status	Yes	-0.171143	0.297406	105	93	0.564984	0.804041
X.g__Alloprevotella.s__tannerae	Covid_Status	Yes	-0.197216	0.343494	105	73	0.565869	0.804041
g__Alloprevotella.s__sp._HMT_914	Covid_Status	Yes	-0.285934	0.496589	105	18	0.564753	0.804041
g__Prevotella.s__maculosa	Covid_Status	Yes	0.176987	0.308167	105	36	0.565749	0.804041
udoramibacter.s__alactolyticus	Med_Count	Med_Count	-0.190789	0.333312	105	15	0.567048	0.804041
XIV..g__Lachnoanaerobaculum.__	Age	Age	0.0422874	0.0743544	105	98	0.569541	0.804565
X__Campylobacter.s__sp._HMT_044	Tobacco_Status	Yes	0.196402	0.345658	105	26	0.5699	0.804565
ctinomycetaceae.g__Schaalia.__	Tobacco_Status	Yes	-0.0918484	0.16242	105	105	0.571733	0.805196
aceae.g__Prevotella.s__oulorum	Tobacco_Status	Yes	0.283728	0.503165	105	13	0.572832	0.805196
ceae.g__Prevotella.s__dentalis	Age	Age	0.194608	0.347468	105	19	0.575429	0.807096
X.g__Alloprevotella.s__tannerae	Med_Count	Med_Count	-0.0759947	0.137048	105	73	0.579228	0.808922
X.g__Peptococcus.s__sp._HMT_168	Med_Count	Med_Count	-0.095121	0.171521	105	31	0.579186	0.808922
monadaceae.g__Porphyromonas.__	Age	Age	-0.0490411	0.0888898	105	67	0.581149	0.809859
g__Leptotrichia.__	Tobacco_Status	Yes	-0.110666	0.207006	105	99	0.592925	0.820973
eae_.XIV..g__Stomatobaculum.__	Med_Count	Med_Count	-0.051656	0.096201	105	101	0.591296	0.820973
X_Streptococcus.s__thermophilus	Med_Count	Med_Count	0.11825	0.220581	105	18	0.5919	0.820973
cteriaceae.g__Fusobacterium.__	Age	Age	-0.0354723	0.0681365	105	104	0.602641	0.824171
XIV..g__Lachnoanaerobaculum.__	Med_Count	Med_Count	0.0384229	0.0729438	105	98	0.598369	0.824171
g__Alloprevotella.s__sp._HMT_914	Age	Age	-0.127304	0.245544	105	18	0.604138	0.824171
ceae.g__Treponema.s__denticola	Age	Age	-0.149219	0.28438	105	18	0.59978	0.824171
ae.g__Treponema.s__sp._HMT_237	Age	Age	0.118851	0.227848	105	27	0.601931	0.824171
ae.g__Treponema.s__sp._HMT_237	Med_Count	Med_Count	-0.105268	0.202575	105	27	0.60331	0.824171
g__Delftia.s__acidovorans	Covid_Status	Yes	-0.3006	0.579494	105	24	0.60395	0.824171
g__Leptotrichia.__	Covid_Status	Yes	-0.105241	0.207368	105	99	0.611799	0.830766
nomycetaceae.g__Actinomyces.__	Covid_Status	Yes	-0.124815	0.247751	105	91	0.614409	0.830766
X__Neisseriaceae.g__Kingella.__	Age	Age	-0.0535139	0.106181	105	59	0.61427	0.830766
g__Corynebacterium.s__durum	Tobacco_Status	Yes	0.223339	0.444539	105	41	0.615382	0.830766
e.g__Prevotella.s__sp._HMT_304	Age	Age	-0.138113	0.271134	105	16	0.610478	0.830766
e.g__Porphyromonas.s__catoniae	Tobacco_Status	Yes	-0.198336	0.400351	105	15	0.620314	0.835684
laceae.g__Prevotella.s__buccae	Age	Age	-0.148479	0.302549	105	16	0.623597	0.838362
g__Tannerella.s__forsythia	Covid_Status	Yes	-0.204958	0.423018	105	54	0.628021	0.838752
g__Butyrivibrio.s__sp._HMT_455	Tobacco_Status	Yes	-0.174934	0.358671	105	12	0.625742	0.838752
e.g__Porphyromonas.s__catoniae	Covid_Status	Yes	-0.215728	0.446602	105	15	0.629064	0.838752
ostreptococcaceae_.XI..G.7..__	Med_Count	Med_Count	0.0967248	0.199054	105	18	0.627022	0.838752
aceae.g__Prevotella.s__pallens	Age	Age	0.0421277	0.0878835	105	85	0.631684	0.840515
aceae_.XI..g__Mogibacterium.__	Covid_Status	Yes	-0.111148	0.234097	105	100	0.634933	0.84287
g__Capnocytophaga.s__leadbetteri	Med_Count	Med_Count	0.0885114	0.18704	105	71	0.636055	0.84287
aceae.g__Prevotella.s__oulorum	Med_Count	Med_Count	-0.087277	0.186051	105	13	0.638996	0.84504
pirochaetaceae.g__Treponema.__	Med_Count	Med_Count	-0.0828848	0.17757	105	60	0.640662	0.845518
g__Leptotrichia.__	Age	Age	-0.0335727	0.0738849	105	99	0.649546	0.846555
g__Parvimonas.__	Covid_Status	Yes	-0.129006	0.279849	105	91	0.644809	0.846555
acillaceae.g__Lactobacillus.__	Covid_Status	Yes	-0.696004	1.5596	105	37	0.655403	0.846555
g__Porphyromonas.s__endodontalis	Age	Age	0.0690673	0.153957	105	61	0.65371	0.846555
monadaceae.g__Porphyromonas.__	Med_Count	Med_Count	0.0534167	0.118255	105	67	0.651479	0.846555
g__Corynebacterium.s__durum	Age	Age	0.0684111	0.152467	105	41	0.653652	0.846555
ae.g__Mycoplasma.s__salivarium	Tobacco_Status	Yes	0.271223	0.591829	105	24	0.646752	0.846555
g__Selenomonas.s__noxia	Covid_Status	Yes	0.179313	0.402323	105	24	0.655819	0.846555
g__Treponema.s__maltophilum	Tobacco_Status	Yes	-0.107154	0.237312	105	22	0.651607	0.846555
tes_.G.3..s__bacterium_HMT_365	Med_Count	Med_Count	0.0690982	0.153609	105	19	0.652832	0.846555
X_Alloprevotella.s__sp._HMT_912	Tobacco_Status	Yes	0.44051	0.951293	105	16	0.643318	0.846555
oplasmataceae.g__Mycoplasma.__	Med_Count	Med_Count	-0.123755	0.281956	105	26	0.660723	0.850709
ae.g__Selenomonas.s__sputigena	Med_Count	Med_Count	-0.0687283	0.157631	105	38	0.662832	0.850709
g__Schaalia.s__cardiffensis	Age	Age	0.0825424	0.189401	105	11	0.662976	0.850709
X_Neisseriaceae.g__Neisseria.__	Med_Count	Med_Count	-0.0488714	0.113686	105	93	0.667283	0.854544
g__Variovorax.s__paradoxus	Covid_Status	Yes	-0.225418	0.53771	105	23	0.675056	0.862435
ostreptococcaceae_.XI..G.7..__	Age	Age	-0.0668137	0.159925	105	18	0.676106	0.862435
Megasphaera.s__micronuciformis	Tobacco_Status	Yes	0.120022	0.293885	105	97	0.682983	0.866555
g__Actinomyces.s__massiliensis	Med_Count	Med_Count	0.0536959	0.132194	105	17	0.684602	0.866555
e.g__Prevotella.s__sp._HMT_305	Tobacco_Status	Yes	0.149734	0.368732	105	47	0.684685	0.866555
g__Fretibacterium.__	Covid_Status	Yes	0.214733	0.522503	105	22	0.681095	0.866555
revotellaceae.g__Prevotella.__	Covid_Status	Yes	-0.102039	0.254726	105	104	0.688729	0.868281
g__Veillonella.s__sp._HMT_917	Covid_Status	Yes	-0.390904	0.975753	105	17	0.688702	0.868281
eae_.G.2..s__bacterium_HMT_085	Covid_Status	Yes	0.134971	0.341704	105	65	0.692847	0.871777
ae.g__Porphyromonas.s__pasteri	Age	Age	0.0538856	0.137531	105	94	0.695201	0.873044
g__Lachnospiraceae_.G.2..s__bacterium_HMT_096	Age	Age	0.0341697	0.089478	105	44	0.702552	0.87835
laceae.g__Dialister.s__invisus	Age	Age	-0.0393751	0.102902	105	73	0.701981	0.87835
X__Neisseriaceae.g__Kingella.__	Tobacco_Status	Yes	-0.125076	0.328621	105	59	0.703493	0.87835
g__Variovorax.s__paradoxus	Tobacco_Status	Yes	-0.214015	0.566429	105	23	0.705555	0.879227
X_Alloprevotella.s__sp._HMT_473	Med_Count	Med_Count	-0.0811556	0.215833	105	25	0.706909	0.879227
X.g__Alloprevotella.s__tannerae	Tobacco_Status	Yes	0.114595	0.31196	105	73	0.713366	0.885557
g__Neisseria.s__bacilliformis	Covid_Status	Yes	-0.282579	0.78828	105	18	0.719988	0.892069
llonellaceae.g__Veillonella.__	Covid_Status	Yes	-0.0644113	0.184615	105	105	0.727168	0.89471
X__Prevotella.s__melaninogenica	Med_Count	Med_Count	-0.0348171	0.0999336	105	93	0.727538	0.89471
s.f__Gemellaceae.g__Gemella.__	Med_Count	Med_Count	0.0282671	0.0809889	105	104	0.727071	0.89471
aceae_.XI..g__Mogibacterium.__	Tobacco_Status	Yes	-0.0780033	0.224197	105	100	0.727898	0.89471
ae.g__Abiotrophia.s__defectiva	Med_Count	Med_Count	-0.0585535	0.169022	105	46	0.729023	0.89471
e.g__Bergeyella.s__sp._HMT_206	Tobacco_Status	Yes	0.637904	1.87954	105	13	0.734313	0.897802
ae.g__Mycoplasma.s__salivarium	Age	Age	0.0943347	0.277716	105	24	0.734097	0.897802
accharibacteria_.TM7._.G.1..__	Covid_Status	Yes	-0.0874398	0.262133	105	91	0.738704	0.898765
X__Desulfobulbus.s__sp._HMT_041	Covid_Status	Yes	-0.235596	0.70502	105	20	0.738252	0.898765
e.g__Prevotella.s__sp._HMT_315	Age	Age	-0.0447429	0.134431	105	26	0.739262	0.898765
g__Butyrivibrio.s__sp._HMT_455	Covid_Status	Yes	0.118421	0.36015	105	12	0.742299	0.900767
eae.g__Solobacterium.s__moorei	Tobacco_Status	Yes	0.0771361	0.238292	105	97	0.746162	0.903283
s__bacterium_HMT_511	Age	Age	0.0916957	0.284428	105	11	0.74716	0.903283
ceae.g__Treponema.s__denticola	Tobacco_Status	Yes	0.131228	0.413515	105	18	0.75098	0.904526
ceae.g__Prevotella.s__dentalis	Tobacco_Status	Yes	0.229428	0.720756	105	19	0.750246	0.904526
g__Anaeroglobus.s__geminatus	Covid_Status	Yes	0.0974371	0.30971	105	25	0.75306	0.905348
e.g__Prevotella.s__pleuritidis	Covid_Status	Yes	-0.136298	0.43953	105	37	0.756486	0.907632
eae.g__Treponema.s__socranskii	Age	Age	-0.0305894	0.09918	105	43	0.75776	0.907632
ae.g__Porphyromonas.s__pasteri	Med_Count	Med_Count	0.0409543	0.133877	105	94	0.759673	0.908244
g__Porphyromonas.s__gingivalis	Age	Age	0.0778098	0.263701	105	42	0.767942	0.914754
G.5..s__.Eubacterium._saphenum	Covid_Status	Yes	0.164721	0.556284	105	22	0.767146	0.914754
rococcaceae.g__Rothia.s__aeria	Med_Count	Med_Count	0.0458176	0.160627	105	69	0.775459	0.915295
g__Kingella.s__oralis	Covid_Status	Yes	-0.0764875	0.267853	105	62	0.775217	0.915295
X.g__Actinomyces.s__sp._HMT_448	Med_Count	Med_Count	0.0876266	0.306778	105	29	0.775158	0.915295
e.g__Prevotella.s__sp._HMT_526	Med_Count	Med_Count	-0.0590593	0.206443	105	19	0.774816	0.915295
g__Treponema.s__maltophilum	Med_Count	Med_Count	0.0886671	0.305885	105	22	0.771915	0.915295
g__Rothia.s__mucilaginosa	Covid_Status	Yes	-0.0813256	0.293474	105	104	0.781693	0.918351
nomycetaceae.g__Actinomyces.__	Age	Age	-0.0246127	0.0913686	105	91	0.787639	0.918351
tellaceae.g__Alloprevotella.__	Tobacco_Status	Yes	0.114169	0.408801	105	33	0.780032	0.918351
ae.g__Prevotella.s__intermedia	Med_Count	Med_Count	0.0491909	0.181941	105	36	0.786877	0.918351
ceae.g__Arachnia.s__propionica	Covid_Status	Yes	0.112349	0.410599	105	40	0.784374	0.918351
udoramibacter.s__alactolyticus	Tobacco_Status	Yes	-0.188209	0.699791	105	15	0.787968	0.918351
g__Prevotella.s__micans	Covid_Status	Yes	0.17812	0.648511	105	17	0.783578	0.918351
g__Veillonella.s__sp._HMT_917	Med_Count	Med_Count	-0.147157	0.558146	105	17	0.792048	0.921448
ceae.g__Arachnia.s__propionica	Med_Count	Med_Count	0.0394461	0.152737	105	40	0.796205	0.9245
X_Capnocytophaga.s__sp._HMT_332	Covid_Status	Yes	0.177782	0.697989	105	19	0.798951	0.9245
ae.g__Treponema.s__sp._HMT_257	Tobacco_Status	Yes	0.254422	0.992944	105	16	0.797773	0.9245
s.f__Gemellaceae.g__Gemella.__	Age	Age	-0.0191556	0.0811837	105	104	0.813469	0.927381
aceae.g__Prevotella.s__salivae	Covid_Status	Yes	-0.061228	0.259363	105	98	0.813378	0.927381
teriaceae.g__Capnocytophaga.__	Age	Age	-0.0264957	0.113709	105	102	0.815751	0.927381
g__Lactobacillus.s__fermentum	Covid_Status	Yes	0.221591	0.945959	105	15	0.814791	0.927381
ae.g__Prevotella.s__nigrescens	Med_Count	Med_Count	0.0252858	0.103519	105	72	0.807027	0.927381
eae.g__Streptococcus.s__mutans	Med_Count	Med_Count	0.0709718	0.296001	105	38	0.81051	0.927381
X_Haemophilus.s__parainfluenzae	Covid_Status	Yes	-0.0755053	0.31272	105	65	0.809209	0.927381
g__Corynebacterium.s__durum	Covid_Status	Yes	-0.0908743	0.380743	105	41	0.811357	0.927381
g__Treponema.s__maltophilum	Age	Age	-0.037545	0.157528	105	22	0.811619	0.927381
F.1..G.1..s__bacterium_HMT_093	Med_Count	Med_Count	0.123009	0.520157	105	16	0.813056	0.927381
llonellaceae.g__Veillonella.__	Tobacco_Status	Yes	-0.0353885	0.172163	105	105	0.837141	0.927531
X_Neisseriaceae.g__Neisseria.__	Tobacco_Status	Yes	-0.0633536	0.311401	105	93	0.838786	0.927531
g__Atopobium.__	Med_Count	Med_Count	-0.0197754	0.0951341	105	100	0.835331	0.927531
g__Leptotrichia.s__sp._HMT_221	Tobacco_Status	Yes	-0.118779	0.530474	105	59	0.822827	0.927531
g__Peptostreptococcus.s__stomatis	Age	Age	-0.0208605	0.0944851	105	78	0.825263	0.927531
e.g__Bergeyella.s__sp._HMT_322	Med_Count	Med_Count	0.0223019	0.101114	105	97	0.825433	0.927531
acillaceae.g__Lactobacillus.__	Med_Count	Med_Count	0.0521094	0.227401	105	37	0.81875	0.927531
rococcaceae.g__Rothia.s__aeria	Age	Age	0.0299873	0.130848	105	69	0.818731	0.927531
g__Lactobacillus.s__salivarius	Med_Count	Med_Count	0.0626501	0.292497	105	15	0.830398	0.927531
g__Neisseria.s__elongata	Age	Age	-0.0244829	0.117868	105	54	0.835452	0.927531
g__Neisseria.s__oralis	Tobacco_Status	Yes	-0.0733565	0.35869	105	36	0.837953	0.927531
G.5..s__.Eubacterium._saphenum	Tobacco_Status	Yes	0.100559	0.486006	105	22	0.836081	0.927531
G.5..s__.Eubacterium._saphenum	Med_Count	Med_Count	-0.104799	0.49292	105	22	0.831633	0.927531
ceae.g__Prevotella.s__baroniae	Age	Age	0.0243301	0.118798	105	25	0.837727	0.927531
e.g__Prevotella.s__sp._HMT_315	Med_Count	Med_Count	0.032136	0.145713	105	26	0.825448	0.927531
ae.g__Treponema.s__sp._HMT_490	Covid_Status	Yes	0.116966	0.557066	105	11	0.833692	0.927531
ceae.g__Arachnia.s__propionica	Age	Age	0.0260892	0.129639	105	40	0.840507	0.927851
tellaceae.g__Alloprevotella.__	Med_Count	Med_Count	0.0301849	0.156096	105	33	0.846666	0.931987
ae.g__Prevotella.s__intermedia	Covid_Status	Yes	0.0826132	0.428533	105	36	0.84713	0.931987
X_Streptococcus.s__thermophilus	Tobacco_Status	Yes	-0.0741767	0.392355	105	18	0.85005	0.933614
g__Mitsuokella.s__sp._HMT_521	Tobacco_Status	Yes	-0.135746	0.734987	105	12	0.853471	0.935785
X_Alloprevotella.s__sp._HMT_308	Age	Age	0.019786	0.111933	105	84	0.859692	0.940314
g__Selenomonas.s__noxia	Tobacco_Status	Yes	-0.0546577	0.311025	105	24	0.860503	0.940314
llonellaceae.g__Veillonella.__	Age	Age	0.0115844	0.0680565	105	105	0.864839	0.943461
X_Alloprevotella.s__sp._HMT_308	Tobacco_Status	Yes	-0.0524554	0.325954	105	84	0.872149	0.945863
M7._.G.6..s__bacterium_HMT_870	Med_Count	Med_Count	-0.040854	0.255336	105	63	0.87288	0.945863
e.g__Prevotella.s__pleuritidis	Med_Count	Med_Count	0.0300652	0.182583	105	37	0.869207	0.945863
X_Alloprevotella.s__sp._HMT_912	Med_Count	Med_Count	-0.0393367	0.240938	105	16	0.87031	0.945863
g__Peptidiphaga.s__sp._HMT_183	Med_Count	Med_Count	0.111878	0.719667	105	14	0.87646	0.948157
eae.g__Prevotella.s__denticola	Tobacco_Status	Yes	-0.0400329	0.26925	105	66	0.881804	0.952348
cteriaceae.g__Fusobacterium.__	Tobacco_Status	Yes	-0.0230491	0.172611	105	104	0.893773	0.954143
aceae.g__Prevotella.s__salivae	Med_Count	Med_Count	-0.0126786	0.0926089	105	98	0.891106	0.954143
o__Rhizobiales.__.__.__	Age	Age	0.0477181	0.332512	105	64	0.885889	0.954143
eae_.G.2..s__bacterium_HMT_085	Med_Count	Med_Count	0.0173044	0.128556	105	65	0.892924	0.954143
g__Saccharibacteria_.TM7._.G.3..s__bacterium_HMT_351	Covid_Status	Yes	-0.0334293	0.248039	105	69	0.89279	0.954143
X__Neisseriaceae.g__Kingella.__	Covid_Status	Yes	0.0548363	0.407029	105	59	0.892831	0.954143
X_Haemophilus.s__parainfluenzae	Tobacco_Status	Yes	-0.0503393	0.359186	105	65	0.888543	0.954143
X.g__Peptococcus.s__sp._HMT_168	Age	Age	0.015105	0.118626	105	31	0.898677	0.9578
X.g__Actinomyces.s__sp._HMT_414	Covid_Status	Yes	-0.0409876	0.326949	105	13	0.900235	0.957886
aceae.g__Prevotella.s__pallens	Med_Count	Med_Count	0.0126616	0.105623	105	85	0.904582	0.958415
Corynebacterium.s__matruchotii	Covid_Status	Yes	-0.0388288	0.318698	105	79	0.903029	0.958415
les_.G.2..s__bacterium_HMT_274	Tobacco_Status	Yes	0.0519433	0.442952	105	59	0.906649	0.958415
X__Leptotrichia.s__goodfellowii	Age	Age	0.020736	0.175011	105	25	0.905684	0.958415
g__Actinomyces.s__graevenitzii	Med_Count	Med_Count	0.0138418	0.128293	105	95	0.914081	0.96313
nomonadaceae.g__Selenomonas.__	Age	Age	-0.00912174	0.0834963	105	86	0.913006	0.96313
e.g__Bergeyella.s__sp._HMT_206	Age	Age	-0.047258	0.448117	105	13	0.916012	0.963597
g__Porphyromonas.s__endodontalis	Covid_Status	Yes	-0.0308482	0.310876	105	61	0.920956	0.965662
oplasmataceae.g__Mycoplasma.__	Covid_Status	Yes	-0.0819601	0.821792	105	26	0.920556	0.965662
e.g__Bergeyella.s__sp._HMT_322	Age	Age	-0.0103668	0.108867	105	97	0.924137	0.967111
eae.g__Streptococcus.s__mutans	Tobacco_Status	Yes	0.0483343	0.547302	105	38	0.929627	0.967111
ae.g__Prevotella.s__intermedia	Age	Age	0.0156436	0.177572	105	36	0.929799	0.967111
acteraceae.g__Campylobacter.__	Tobacco_Status	Yes	-0.0271146	0.293733	105	60	0.926451	0.967111
eae.g__Actinomyces.s__israelii	Tobacco_Status	Yes	-0.0133415	0.147096	105	15	0.927731	0.967111
ceae.g__Veillonella.s__parvula	Tobacco_Status	Yes	-0.0258125	0.306112	105	72	0.932799	0.967126
ae.g__Treponema.s__sp._HMT_490	Tobacco_Status	Yes	-0.0339649	0.400836	105	11	0.932472	0.967126
g__Kingella.s__oralis	Tobacco_Status	Yes	-0.0188313	0.23725	105	62	0.936736	0.969656
llonellaceae.g__Veillonella.__	Med_Count	Med_Count	0.00501458	0.066108	105	105	0.939535	0.969857
ctinomycetaceae.g__Schaalia.__	Med_Count	Med_Count	-0.0046872	0.0621919	105	105	0.939923	0.969857
aceae.g__Prevotella.s__salivae	Tobacco_Status	Yes	0.0160267	0.244922	105	98	0.947827	0.971823
f__Bradyrhizobiaceae.__.__	Age	Age	0.017198	0.243574	105	33	0.94371	0.971823
e.g__Prevotella.s__sp._HMT_305	Covid_Status	Yes	0.0227596	0.344536	105	47	0.947331	0.971823
ae.g__Treponema.s__sp._HMT_257	Med_Count	Med_Count	-0.0188647	0.282308	105	16	0.946722	0.971823
e.g__Campylobacter.s__concisus	Covid_Status	Yes	-0.0138423	0.220569	105	104	0.94996	0.972341
g__Arachnia.s__rubra	Covid_Status	Yes	-0.0342759	0.561608	105	18	0.951334	0.972341
M7._.G.5..s__bacterium_HMT_356	Covid_Status	Yes	0.0135337	0.354211	105	36	0.969522	0.98937
X__Prevotella.s__melaninogenica	Covid_Status	Yes	-0.0102801	0.295211	105	93	0.972221	0.990565
g__Actinomyces.s__gerencseriae	Med_Count	Med_Count	0.00621493	0.216054	105	14	0.977051	0.992366
eae.g__Treponema.s__socranskii	Med_Count	Med_Count	-0.00550917	0.190223	105	43	0.976895	0.992366
g__Peptostreptococcus.s__stomatis	Covid_Status	Yes	-0.00674801	0.280135	105	78	0.980782	0.994596
revotellaceae.g__Prevotella.__	Med_Count	Med_Count	0.00189467	0.0896129	105	104	0.983132	0.995261
g__Porphyromonas.s__gingivalis	Covid_Status	Yes	0.0130148	0.760259	105	42	0.986342	0.995261
g__Catonella.s__morbi	Age	Age	0.000978393	0.0738279	105	78	0.989426	0.995261
g__Leptotrichia.s__sp._HMT_498	Covid_Status	Yes	0.00774086	0.548772	105	17	0.988746	0.995261
ceae.g__Alloprevotella.s__rava	Tobacco_Status	Yes	0.00461471	0.393943	105	47	0.990654	0.995261
g__Ottowia.s__sp._HMT_894	Med_Count	Med_Count	-0.00251531	0.210312	105	23	0.990458	0.995261
g__Lactobacillus.s__salivarius	Covid_Status	Yes	-0.0124197	1.43543	105	15	0.993097	0.996171
g__Streptococcus.__	Covid_Status	Yes	-0.000954882	0.196256	105	105	0.996118	0.997658
eae.g__Prevotella.s__denticola	Med_Count	Med_Count	0.000259092	0.133961	105	66	0.998457	0.998457
